# Supplementary material for: Synthesis of Polymer Brushes on Tannic Acid-Coated Copper Particles and Surface Co-Assembly
Source: Polymers (Basel). 2024 Jun 3;16(11):1587. doi: 10.3390/polym16111587 (PMC11175133; doi:10.3390/polym16111587)
Supplement: Supplementary file 1 [file polymers-16-01587-s001.zip]

Archive with 1 entries (1 files):
- polymers-2957284-supplementary.pdf
